# Supplementary material for: Toxicity and Biodistribution of Fragmented Polypropylene Microplastics in ICR Mice
Source: Int J Mol Sci. 2023 May 9;24(10):8463. doi: 10.3390/ijms24108463 (PMC10218338; doi:10.3390/ijms24108463)
Supplement: Supplementary file 1 [file ijms-24-08463-s001.zip]

Archive with 1 entries (1 files):
- ijms-2309475-supplementary.pptx
